# Supplementary material for: European Real-World Assessment of the Clinical Validity of a CE-IVD Panel for Ultra-Fast Next-Generation Sequencing in Solid Tumors
Source: Int J Mol Sci. 2023 Sep 7;24(18):13788. doi: 10.3390/ijms241813788 (PMC10531166; doi:10.3390/ijms241813788)
Supplement: Supplementary file 1 [file ijms-24-13788-s001.zip]

Archive with 2 entries (2 files):
- ijms-2565357-supplementary Table S3_R1.xlsx
- ijms-2565357-supplementary.pptx
