# Supplementary material for: European Real-World Assessment of the Clinical Validity of a CE-IVD Panel for Ultra-Fast Next-Generation Sequencing in Solid Tumors
Source: Int J Mol Sci. 2023 Sep 7;24(18):13788. doi: 10.3390/ijms241813788 (PMC10531166; doi:10.3390/ijms241813788)
Supplement: Supplementary file 1 [file ijms-24-13788-s001.zip › ijms-2565357-supplementary Table S3_R1.xlsx]

## Sheet: Supplementary table s3
Site	Sample ID	Variant ID	Gene	Amino acid Change	Variant type	Observed Allele Frequency	Copy Number	Oncomine Driver Gene	Molecular Coverage of Mutant	% of tumor cells_DNA	% of tumor cells_RNA	Expected Alelle Frequency	Pre-characterization assay_DNA	Pre-characterization assay_RNA
Basel	E1971	COSM10859	TP53	p.V272L	snv	16				70	30	14	Oncomine Precision Assay
Basel	E1971	ERBB2	ERBB2		cnv		37.4			70	30	36	Oncomine Precision Assay
Basel	E3511	KIF5B-RET.K15R12.COSF1232.1			fusion			RET	79	70	30			Oncomine Precision Assay (RNA)
Basel	W546	CCDC6-RET.C1R12.COSF1271.1			fusion			RET	1464	40	60			Oncomine Precision Assay (RNA)
Basel	W546	RET			fusion			RET		40	60			Oncomine Precision Assay (RNA)
Basel	E2172	COSM6108461	MET	p.?	snv	59.1				40	60	59	Oncomine Precision Assay
Basel	E2289	COSM13570	PIK3CA	p.K111E	snv	28.1				70	80	28	Oncomine Precision Assay
Basel	E2289	COSM476	BRAF	p.V600E	snv	30				70	80	29	Oncomine Precision Assay
Basel	E2734	COSM6225	EGFR	p.E746_A750del	indel	22.1				30	30	21	Oncomine Precision Assay
Basel	E2734	COSM760	PIK3CA	p.E542K	snv	19.7				30	30	21	Oncomine Precision Assay
Basel	W324	MET-MET.M13M15.1			fusion			MET	4903	30	30			Oncomine Precision Assay (RNA)
Basel	E1118c	ALK			fusion			ALK		80	50			Oncomine Comprehensive Assay v3
Basel	E1118c	EML4-ALK.E6aA20.AB374361.1			fusion			ALK	11	80	50			Oncomine Comprehensive Assay v3
Basel	E1118c	EML4-ALK.E6bA20.AB374362.1			fusion			ALK	37	80	50			Oncomine Comprehensive Assay v3
Basel	E1118c	EML4-ALK.E6ins18A20.1			fusion			ALK	14	80	50			Oncomine Comprehensive Assay v3
Basel	E3000	MET	MET		cnv		11.8			80	50	12	Oncomine Precision Assay
Basel	E3464	CCDC6-RET.C1R12.COSF1271.1			fusion			RET	1174	60	50			Custom Archer Fusion Plex Assay Basel
Basel	E791	COSM6224	EGFR	p.L858R	snv	54.3				60	50	53	Oncomine Focus Assay (DNA)
Basel	E791	EGFR	EGFR		cnv		5.63			60	50	6	Oncomine Focus Assay (DNA)
Basel	E3464	RET			fusion			RET		60	50			Custom Archer Fusion Plex Assay Basel
Basel	Z2309	COSM6223	EGFR	p.E746_A750del	indel	37.7				30	60	41	Oncomine Lung cfDNA Assay + Sanger for MET Ex14
Basel	E930	ALK			fusion			ALK		30	60			Custom Archer Fusion Plex Assay Basel
Basel	E930	EML4-ALK.E6aA20.AB374361.1			fusion			ALK	8	30	60			Custom Archer Fusion Plex Assay Basel
Basel	E930	EML4-ALK.E6bA20.AB374362.1			fusion			ALK	22	30	60			Custom Archer Fusion Plex Assay Basel
Basel	E930	EML4-ALK.E6ins18A20.1			fusion			ALK	8	30	60			Custom Archer Fusion Plex Assay Basel
Basel	E2460	COSM580	NRAS	p.Q61K	snv	41.8				80	70	39	Custom Melanoma Panel
Basel	E2460	COSM760	PIK3CA	p.E542K	snv	42.8				80	70	42	Custom Melanoma Panel
Basel	E2096	KIF5B-RET.K15R12.COSF1232.1			fusion			RET	5023	80	70			Custom Archer Fusion Plex Assay Basel
Basel	E2096	RET			fusion			RET		80	70			Custom Archer Fusion Plex Assay Basel
Basel	E3070	ALK			fusion			ALK		80	70			Custom Archer Fusion Plex Assay Basel
Basel	E3070	EML4-ALK.E6aA20.AB374361.1			fusion			ALK	151	80	70			Custom Archer Fusion Plex Assay Basel
Basel	E3070	EML4-ALK.E6bA20.AB374362.1			fusion			ALK	106	80	70			Custom Archer Fusion Plex Assay Basel
Basel	E3070	EML4-ALK.E6ins18A20.1			fusion			ALK	28	80	70			Custom Archer Fusion Plex Assay Basel
Basel	E2481	MET	MET		cnv		11.43			80	70	7	Oncomine Precision Assay
Basel	E3158	ALK			fusion			ALK		60	70			Custom Archer Fusion Plex Assay Basel
Basel	E2958	COSM10893	TP53	p.C275Y	snv	40.1				60	70	43	Oncomine Precision Assay
Basel	E2958	COSM476	BRAF	p.V600E	snv	14.3				60	70	15	Oncomine Precision Assay
Basel	E3158	EML4-ALK.E6aA20.AB374361.1			fusion			ALK	25	60	70			Custom Archer Fusion Plex Assay Basel
Basel	E3158	EML4-ALK.E6bA20.AB374362.1			fusion			ALK	77	60	70			Custom Archer Fusion Plex Assay Basel
Basel	E3158	EML4-ALK.E6ins18A20.1			fusion			ALK	22	60	70			Custom Archer Fusion Plex Assay Basel
Basel	E2992	COSM10647	TP53	p.C135F	snv	45.1				40	60	44	Oncomine Precision Assay
Basel	E2992	COSM6223	EGFR	p.E746_A750del	indel	38.8				40	60	38	Oncomine Precision Assay
Basel	E2885	COSM516	KRAS	p.G12C	snv	65.8				80	25	68	Oncomine Precision Assay
Basel	E2885	EGFR	EGFR		cnv		5.98			80	25	6	Oncomine Precision Assay
Naples	Naples-10945D-12950R-06	COSM476	BRAF	p.V600E	snv	52.1				80	80	52.8	Oncomine Solid Tumour DNA Kit	Oncomine Solid Tumour DNA Kit
Naples	Naples-12264DR-01	NCOA4-RET.N9R12			fusion			RET	428	60	60		Custom Archer Fusion Plex Assay	Custom Archer Fusion Plex Assay
Naples	Naples-12264DR-01	RET			fusion			RET		60	60		Custom Archer Fusion Plex Assay	Custom Archer Fusion Plex Assay
Naples	Naples-13112D-12883R-04	COSM28746	IDH1	p.R132H	snv	50.2				80	80	47	Oncomine Comprehensive Assay Plus	Oncomine Comprehensive Assay Plus
Naples	Naples-13155D-12473R-02	COSM775	PIK3CA	p.H1047R	snv	37				70	70	34.9	Oncomine Solid Tumour DNA Kit	Oncomine Solid Tumour DNA Kit
Naples	Naples-13240D-13017R-05	COSM521	KRAS	p.G12D	snv	17.8				70	70	31.7	Oncomine Solid Tumour DNA Kit	Oncomine Solid Tumour DNA Kit
Naples	Naples-11630D-12445R-09	COSM13428	EGFR	p.S768_D770dup	indel	22.8				60	60	24.7	Oncomine Solid Tumour DNA Kit	Oncomine Solid Tumour DNA Kit
Naples	Naples-12181DR-10	MET-MET.M13M15.1			fusion			MET	322	60	60		Custom Archer Fusion Plex Assay	Custom Archer Fusion Plex Assay
Naples	Naples-12528D-12404R-08	COSM6223	EGFR	p.E746_A750del	indel	35.3				60	60	36.4	Oncomine Solid Tumour DNA Kit	Oncomine Solid Tumour DNA Kit
Naples	Naples-12934DR-11	ALK			fusion			ALK		80	80		Custom Archer Fusion Plex Assay	Custom Archer Fusion Plex Assay
Naples	Naples-12934DR-11	EML4-ALK.E20A20.COSF409.2			fusion			ALK	323	80	80		Custom Archer Fusion Plex Assay	Custom Archer Fusion Plex Assay
Naples	Naples-13234D-12399R-12	COSM516	KRAS	p.G12C	snv	39.5				50	50	41.5	Oncomine Solid Tumour DNA Kit	Oncomine Solid Tumour DNA Kit
Naples	Naples-2958D-12389R-07	COSM6240	EGFR	p.T790M	snv	49.1				90	90	51	Therascreen EGFR RGQ PCR Kit	Therascreen EGFR RGQ PCR Kit
Nice	Nice-Sample-01	COSM6223	EGFR	p.E746_A750del	indel	86.1				50	50		Ion AmpliSeq Cancer Hotspot Panel v2	Ion AmpliSeq Cancer Hotspot Panel v2
Nice	Nice-Sample-01	COSM6240	EGFR	p.T790M	snv	66.2				50	50	65.9	Ion AmpliSeq Cancer Hotspot Panel v2	Ion AmpliSeq Cancer Hotspot Panel v2
Nice	Nice-Sample-02	COSM6223	EGFR	p.E746_A750del	indel	22.9				40	40	21	Oncomine Precision Assay	Oncomine Precision Assay
Nice	Nice-Sample-03	COSM26720	EGFR	p.?	indel	11.3				50	50	12.6	Oncomine Precision Assay	Oncomine Precision Assay
Nice	Nice-Sample-04	COSM6924587	MET	p.D1028N	snv	18.9				30	30		Oncomine Precision Assay	Oncomine Precision Assay
Nice	Nice-Sample-04	MET-MET.M13M15.1	MET		fusion			MET	1488	30	30	15221	Oncomine Precision Assay	Oncomine Precision Assay
Nice	Nice-Sample-05	ALK	ALK		fusion			ALK		70	70		Oncomine Precision Assay	Oncomine Precision Assay
Nice	Nice-Sample-05	EML4-ALK.E20A20.COSF409.2	ALK		fusion			ALK	299	70	70	4716	Oncomine Precision Assay	Oncomine Precision Assay
Nice	Nice-Sample-06	KIF5B-RET.K15R12.COSF1232.1	RET		fusion			RET	140	50	50	2183	Oncomine Precision Assay	Oncomine Precision Assay
Nice	Nice-Sample-06	RET	RET		fusion			RET		50	50		Oncomine Precision Assay	Oncomine Precision Assay
Nice	Nice-Sample-07	COSM516	KRAS	p.G12C	snv	18.2				60	60	18.1	Oncomine Precision Assay	Oncomine Precision Assay
Nice	Nice-Sample-08	COSM775	PIK3CA	p.H1047R	snv	14.1				70	70	46.2	Oncomine	Oncomine
Nice	Nice-Sample-09	MET	MET		cnv		5.79			50	50	5.3	Oncomine Precision Assay	Oncomine Precision Assay
Nice	Nice-Sample-11	COSM521	KRAS	p.G12D	snv	19.5				70	70	18.6	Oncomine Precision Assay	Oncomine Precision Assay
Nice	Nice-Sample-12	COSM476	BRAF	p.V600E	snv	49.2				80	80	49.4	Ion AmpliSeq Cancer Hotspot Panel v2	Ion AmpliSeq Cancer Hotspot Panel v2
Porto	Ipas_1	COSM13424	EGFR	p.L833V	snv	56.1				60	60	65	Oncomine Focus Assay	Oncomine Focus Assay
Porto	Ipas_1	COSM6224	EGFR	p.L858R	snv	55.9				60	60	62	Oncomine Focus Assay	Oncomine Focus Assay
Porto	Ipas_1	COSM6240	EGFR	p.T790M	snv	48.2				60	60	46	Oncomine Focus Assay	Oncomine Focus Assay
Porto	Ipas_1	EGFR	EGFR		cnv		5.58			60	60	8.6	Oncomine Focus Assay	Oncomine Focus Assay
Porto	Ipas_3	COSM12381	EGFR	p.N771_H773dup	indel	42.1				50	50	36	Oncomine Focus Assay	Oncomine Focus Assay
Porto	Ipas_5	MET-MET.M13M15.1			fusion			MET	2735	60	60		Oncomine Focus Assay	Oncomine Focus Assay
Porto	Ipas_7	ALK			fusion			ALK		40	40		Oncomine Focus Assay	Oncomine Focus Assay
Porto	Ipas_7	EML4-ALK.E6aA20.AB374361.1			fusion			ALK	153	40	40		Oncomine Focus Assay	Oncomine Focus Assay
Porto	Ipas_7	EML4-ALK.E6bA20.AB374362.1			fusion			ALK	119	40	40		Oncomine Focus Assay	Oncomine Focus Assay
Porto	Ipas_7	EML4-ALK.E6ins18A20.1			fusion			ALK	72	40	40		Oncomine Focus Assay	Oncomine Focus Assay
Porto	Ipas_9	COSM516	KRAS	p.G12C	snv	67.9				70	70	67	Oncomine Focus Assay	Oncomine Focus Assay
Porto	Ipas_12	COSM28749	IDH1	p.R132G	snv	48				80	80	46	Oncomine Focus Assay	Oncomine Focus Assay
Porto	Ipas_2	COSM6223	EGFR	p.E746_A750del	indel	19.7				40	40	18	Oncomine Focus Assay	Oncomine Focus Assay
Porto	Ipas_4	EGFR	EGFR		cnv		7.68			50	50	7.3	Oncomine Focus Assay	Oncomine Focus Assay
Porto	Ipas_4	MET	MET		cnv		7.36			50	50	9.1	Oncomine Focus Assay	Oncomine Focus Assay
Porto	Ipas_6	EZR-ROS1.E10R33			fusion			ROS1	129	50	50		Oncomine Focus Assay	Oncomine Focus Assay
Porto	Ipas_6	EZR-ROS1.E10R34.COSF1267			fusion			ROS1	1320	50	50		Oncomine Focus Assay	Oncomine Focus Assay
Porto	Ipas_6	EZR-ROS1.E10R35.1			fusion			ROS1	41	50	50		Oncomine Focus Assay	Oncomine Focus Assay
Porto	Ipas_8	KIF5B-RET.K15R12.COSF1232.1			fusion			RET	1466	20	20		Oncomine Focus Assay	Oncomine Focus Assay
Porto	Ipas_8	RET			fusion			RET		20	20		Oncomine Focus Assay	Oncomine Focus Assay
Rome	IRE_1	COSM6240	EGFR	p.T790M	snv	17.7				70	70	18	Oncomine Focus Assay	Oncomine Focus Assay
Rome	IRE_11	COSM516	KRAS	p.G12C	snv	5.4				30	30	12	Cancer Panel DNA Diatech Pharmacogenetics	Cancer Panel DNA Diatech Pharmacogenetics
Rome	IRE_3	COSM12376	EGFR	p.A767_V769dup	indel	33.5				30	30	26	Oncomine Focus Assay	Oncomine Focus Assay
Rome	IRE_5	ALK			fusion			ALK		50	50		Oncomine Focus Assay	Oncomine Focus Assay
Rome	IRE_5	EML4-ALK.E2A20.COSF478.2			fusion			ALK	33	50	50		Oncomine Focus Assay	Oncomine Focus Assay
Rome	IRE_7	COSM516	KRAS	p.G12C	snv	13.2				70	70	15	Oncomine Precision Assay	Oncomine Precision Assay
Rome	IRE_9	AR-AR.A3A4.V7			fusion			AR	6	70	70		FISH - INFORM-HER2 DDISH	FISH - INFORM-HER2 DDISH
Rome	IRE_9	ERBB2	ERBB2		cnv		5.94			70	70	6	FISH - INFORM-HER2 DDISH	FISH - INFORM-HER2 DDISH
Rome	IRE_10	COSM28746	IDH1	p.R132H	snv	29				40	40	33.7	Oncomine Focus Assay	Oncomine Focus Assay
Rome	IRE_12	COSM476	BRAF	p.V600E	snv	59.1				70	70	59	Oncomine Focus Assay	Oncomine Focus Assay
Rome	IRE_2	COSM6225	EGFR	p.E746_A750del	indel	44.1				70	70	39	Oncomine Focus Assay	Oncomine Focus Assay
Rome	IRE_4	MET-MET.M13M15.1			fusion			MET	401	50	50		Oncomine Focus Assay	Oncomine Focus Assay
Rome	IRE_6	CCDC6-RET.C1R12.COSF1271.1			fusion			RET	182	70	70		Oncomine Precision Assay	Oncomine Precision Assay
Rome	IRE_6	RET			fusion			RET		70	70		Oncomine Precision Assay	Oncomine Precision Assay
Rome	IRE_8	COSM775	PIK3CA	p.H1047R	snv	36.8				70	70	39	Oncomine Focus Assay	Oncomine Focus Assay
Valencia	3022025_20B12444	KIF5B-RET.K15R12.COSF1232.1			fusion			RET	9	20	20		Oncomine Precision Assay	Oncomine Precision Assay
Valencia	3022027_21B18522	NTRK1			fusion			NTRK1		100	100		Oncomine Precision Assay	Oncomine Precision Assay
Valencia	3022027_21B18522	TPM3-NTRK1.T7N10.COSF1329			fusion			NTRK1	291	100	100		Oncomine Precision Assay	Oncomine Precision Assay
Valencia	3022029_21B13548	MET-MET.M13M15.1			fusion			MET	447	30	30		Oncomine Precision Assay	Oncomine Precision Assay
Valencia	3022123_21B03328-A2	COSM10656	TP53	p.R248W	snv	53				80	80	53	Oncomine Precision Assay	Oncomine Precision Assay
Valencia	3022123_21B03328-A2	COSM6224	EGFR	p.L858R	snv	49.9				80	80	55.8	Oncomine Precision Assay	Oncomine Precision Assay
Valencia	3022148_20B12444	KIF5B-RET.K15R12.COSF1232.1			fusion			RET	248	5	5		Oncomine Precision Assay	Oncomine Precision Assay
Valencia	3022148_20B12444	RET			fusion			RET		5	5		Oncomine Precision Assay	Oncomine Precision Assay
Valencia	3022149_21B01613	COSM10654	TP53	p.R213*	snv	10.1				20	20	11.3	Oncomine Precision Assay	Oncomine Precision Assay
Valencia	3022149_21B01613	COSM1155	KIT	p.V530I	snv	45				20	20	49.6	Oncomine Precision Assay	Oncomine Precision Assay
Valencia	3022149_21B01613	COSM19404	KRAS	p.A146T	snv	15				20	20	15.9	Oncomine Precision Assay	Oncomine Precision Assay
Valencia	3022150_21B18522	NTRK1			fusion			NTRK1		50	50		Oncomine Precision Assay	Oncomine Precision Assay
Valencia	3022150_21B18522	TPM3-NTRK1.T7N10.COSF1329			fusion			NTRK1	2468	50	50		Oncomine Precision Assay	Oncomine Precision Assay
Valencia	3022151_21B16485	ALK			fusion			ALK		40	40		Oncomine Precision Assay	Oncomine Precision Assay
Valencia	3022152_21B15859	COSM10779	TP53	p.R273L	snv	80.2				20	20	56.6	Oncomine Precision Assay	Oncomine Precision Assay
Valencia	3022152_21B15859	COSM6224	EGFR	p.L858R	snv	86.6				20	20	79.3	Oncomine Precision Assay	Oncomine Precision Assay
Valencia	3022152_21B15859	EGFR	EGFR		cnv		16.94			20	20	16.77	Oncomine Precision Assay	Oncomine Precision Assay
Valencia	3021273_21B12926	COSM20959	ERBB2	p.Y772_A775dup	indel	50.5				100	100	52.7	Oncomine Precision Assay	Oncomine Precision Assay
Valencia	3021294_21B10640	COSM12382	EGFR	p.L747_A750delinsP	indel	41				100	100	47.7	Oncomine Precision Assay	Oncomine Precision Assay
Valencia	3021297_21B00225	COSM10725	TP53	p.Y234C	snv	76.7				100	100	72.3	Oncomine Precision Assay	Oncomine Precision Assay
Valencia	3021297_21B00225	COSM532	KRAS	p.G13D	snv	50.3				100	100	50.5	Oncomine Precision Assay	Oncomine Precision Assay
Valencia	3022031_20B09316	COSM760	PIK3CA	p.E542K	snv	11				100	100	13.3	Oncomine Precision Assay	Oncomine Precision Assay
Valencia	3022031_20B09316	ESR1-CCDC170.E2C5			fusion			ESR1	13	100	100		Oncomine Precision Assay	Oncomine Precision Assay
Valencia	3022032_21B13758	COSM28747	IDH1	p.R132C	snv	22.5				100	100	20.7	Oncomine Precision Assay	Oncomine Precision Assay
Valencia	3022032_21B13758	COSM521	KRAS	p.G12D	snv	20.6				100	100	21.7	Oncomine Precision Assay	Oncomine Precision Assay
Valencia	3022035_20B13920	COSM6213	EGFR	p.L861Q	snv	40.4				50	50	37.6	Oncomine Precision Assay	Oncomine Precision Assay
Valencia	3022035_20B13920	COSM6252	EGFR	p.G719S	snv	39.2				50	50	39.6	Oncomine Precision Assay	Oncomine Precision Assay
